# Supplementary material for: Aging aggravates aortic aneurysm and dissection via miR-1204-MYLK signaling axis in mice
Source: Nat Commun. 2024 Jul 16;15:5985. doi: 10.1038/s41467-024-50036-2 (PMC11252124; doi:10.1038/s41467-024-50036-2)
Supplement: Supplementary file 4 — Source Data [file 41467_2024_50036_MOESM4_ESM.xlsx]

## Sheet: Fig. 1
			Relative expression of hsa-miR-1204 in plasma
		Fig. 1C	Young normal	Elder normal	Young patient	Elder patient		Kruskal-Wallis test with Dunn’s multiple comparisons
			0	0.44	-0.85	2.36		Elder normal vs. Elder patient P=0.0032
			-0.62	-0.52	3.68	0.18		Young patient vs. Elder patient P=0.00014
			-0.6	0.44	4.57	1.3
			-0.79	-0.91	0.04	-3.47
			0.68	-0.43	0.26	-0.3
			0	0.07	0.67	-1.23
			-0.18	-0.43	0.52	4.14
			0.35	0.14	1.03	1.53
			-0.03	0.12	-1.75	0.72
			0.5	3.05	-2.34	-0.52
			-1.13	3.22	0.44	0.33
			1.05	-1.41	0.66	2.89
			0	0.79	0.96	0.39
			-0.77	-0.15	0.15	4.37
			0	0.86	4.22	-0.01
			0.98	1.47	0	1.62
			-0.38	1.38	0.48	3.32
			0	0.71	0.61	0.93
			-0.21	2.66	-1.33	-0.57
			0.66	2.26	-0.44	3
			-0.68	0.35	2.81	2.89
			0.54	2.59	0.52	1.65
			0	-2.34	1.28	0.63
			-0.79	-0.43	1.63	0.78
			0	-1.95	0.17	0.46
			0.07	2.76	-0.88	2.42
			0	0.48	-1.62	-0.38
			0.01	0.32	-1.74	0.52
			0	0.38	0.29	1.33
			-0.38	2.24	-1.39	1.19
			0.6	-2.3	4.57	2
			1.21	-0.38	-1.99	1.92
			0.63	0.59	-1.15	-1.43
			-1.14	2.57	1.14	5.63
			-0.39	0.47	0.52	3.62
			-1.13	0.07	0.7	0.18
			-0.66	2.84	0.75	-0.27
			-0.68	2.1	-2.08	-0.01
			0.92	0.89	1.45	-0.56
			0.41	0.47	-0.63	1.49
			0.48	-0.4	0.21	0.34
			-0.73	0.8	-0.26	1.08
			0.01	-2.12	0.8	3.77
			0	-0.77	0.07	0.81
			-0.18	0.15	-0.35	5.1
			0.76	-0.3	-0.88	-0.28
			0.23	0.32	0.17	1.61
			-0.79	-0.54	-0.11	3.33
			0.35	0.17	-1.79	2.67
			0	-0.03	0.87	0.16
			0.36	-0.42	-1.45	7.3
			-1.12	-1.9	0.5	2.05
			0.58	0.65	-1.26	0.87
			0	1.82	-0.87	1.11
			-0.24	1.23	2.31	1.2
			-1.03	0.55	-0.27	8.98
			1.16	0.6	0.36	6.22
			0.8	2.74	0.56	6.89
			-0.24	2.04	0.07	-1.4
			1.06	-1.24	0.11	1.02
			0	3.65	-0.15	3.9
			0.2	0.03	-1.11	-1.16
			-0.03	1.17	-1.11	-0.02
			0	0.06	1.03	0.06
			0.5	2.12	1.57	0.62
			-1.76	1.02	2.19	0.02
			-1.09	-1.06	0.35	1.83
			0	-0.65	0.46	2.97
			0.005	-1.07	0.13	1.47
			-0.7	2.46	0.17	2.66
				0.1	1.8	3.95
				0.14	2.63	0.27
				-1.58	-0.88	0.49
				0.53	0.21	-0.13
				2.73	1.01	2.33
				2.44	5.17	1.78
				1.14	0.1	3.23
				-1.46	0.54	1.73
				-0.49	1.79	2.05
				0.64	1.17	3.03
				1.06	1.96	6.65
				-0.23	0.05	3.21
				-0.36	4.05	3.67
				-0.82	0.16	-0.01
				1.65	0.65	-0.5
				-0.21	0.37	1.61
				1.38	2.73	-2.17
				1.1	0.99	5.8
					-1.33	0.72
					1.98	3.26
					0.47	2.42
					4.37	3.03
					-2.07	3.56
					0.91	2.17
					-0.2	3.37
					-0.55	3.13
					-1.11	2.05
					1.81	1.76
					1.14	-1.9
					-0.19	3.18
					0.31	1.81
					-0.4	5.68
					0.62	0.25
					1.39	-0.42
					-1.77	1.94
					3.49	-1.78
					-0.72	2.45
					-0.27	3.07
					1.68	-0.7
					-0.22	-0.28
					-0.79	-0.6
					-0.95	4.2
					0.37	0.56
					1.17	-0.1
					1.52	0.17
					0.16	6.84
						1.4
						1.65
						4.1
						-0.27
						2.03
						8.01
						1.1
						2.3
						0.9
						-1.14
						-1.04
						4.41
						3.29
						-3.24
						-1.95
						-0.04
						-0.24
						-0.39
						-2.01
						-0.17
						5.89
						2.59
						1.32
						-0.62
						1.08
						6.29
						1.3
						-1.51
						-0.5
						2.2
						4.68
						-0.48
						5.41
						3.88
						-0.74
						0.17
						0.25
						-0.67
						1.43
						0.1
			Relative expression of hsa-miR-1204 in patient plasma
		Fig. 1D	age	miR-1204
			21	-0.27				Two-tailed Spearman’s correlation test
			23	0.17				R squared =0.1834
			25	-1.14				P=1.47E-13
			27	0.05
			27	-0.19
			28	0.54
			29	0.5
			29	-0.87
			29	0.67
			30	0.04
			30	0.52
			31	-0.2
			32	-0.55
			32	0.07
			32	-1.26
			32	-1.95
			32	0.75
			33	0.29
			33	-0.27
			33	-0.67
			33	0
			34	0.47
			34	-0.4
			34	1.39
			34	0.91
			35	1.14
			35	-2.01
			35	-1.78
			35	1.01
			36	0.96
			36	0.31
			36	-0.44
			36	0.17
			37	-1.15
			37	-0.72
			38	-1.75
			38	-1.62
			38	-2.07
			38	-1.11
			39	-0.15
			39	1.63
			39	1.79
			40	-0.63
			40	3.68
			40	0.48
			40	-0.26
			40	-1.33
			40	-0.88
			40	-1.11
			40	-1.33
			40	-0.88
			40	-1.11
			41	-0.11
			41	0.36
			41	4.37
			41	-2.08
			41	0.21
			41	-0.35
			41	-0.85
			41	-0.88
			42	1.96
			42	1.81
			42	2.81
			42	2.19
			42	5.17
			42	0.15
			43	0.13
			43	0.52
			43	1.45
			43	0.52
			43	4.22
			44	-2.34
			44	-1.79
			44	-1.74
			44	0.37
			44	-1.77
			44	0.11
			45	0.62
			45	0.44
			45	0.8
			45	2.63
			45	2.73
			45	0.07
			45	0.35
			46	0.17
			46	0.1
			46	0.21
			46	0.16
			46	1.8
			46	-1.99
			46	0.87
			46	-1.45
			47	4.57
			47	-1.39
			47	1.57
			47	1.28
			47	1.03
			47	0.99
			47	1.03
			47	0.7
			47	1.98
			47	1.17
			47	0.61
			47	0.26
			48	0.65
			48	0.46
			48	0.66
			48	4.05
			48	1.68
			49	-0.22
			49	-0.79
			49	-0.95
			49	0.37
			49	1.17
			49	1.52
			49	0.16
			50	0.87
			50	0.18
			50	1.32
			50	0.78
			50	0.1
			50	-0.28
			51	0.49
			51	0.02
			51	-1.23
			51	2.2
			52	-0.27
			52	-0.6
			52	-0.27
			52	-1.4
			52	-0.48
			52	-3.24
			53	-0.1
			53	-0.39
			53	0.06
			53	0.72
			53	1.33
			54	-0.01
			54	-0.04
			54	0.72
			54	1.4
			55	2.05
			55	5.89
			55	4.2
			56	1.73
			56	0.81
			56	1.53
			56	1.83
			56	1.61
			57	-0.62
			57	0.56
			57	1.94
			57	4.1
			57	0.25
			58	-0.5
			58	0.17
			58	0.25
			59	-0.5
			59	0.17
			59	3.95
			59	1.92
			59	1.08
			59	0.62
			59	-0.57
			59	-0.38
			60	-2.17
			60	-1.43
			60	-0.28
			60	1.61
			60	2.42
			60	3.32
			60	3.9
			60	1.11
			61	3.18
			61	1.65
			61	0.39
			61	1.43
			61	1.3
			61	-0.01
			61	-0.02
			61	-1.04
			62	-1.51
			62	1.76
			62	1.2
			62	4.68
			62	3.29
			62	4.37
			62	2.3
			62	1.62
			62	2.03
			63	2.97
			63	2.89
			63	3.23
			63	1.81
			63	2.45
			64	3.26
			64	3.88
			64	3.77
			64	1.78
			64	0.33
			64	5.68
			65	5.8
			65	1.65
			65	-0.7
			65	7.3
			66	3.33
			66	0.34
			66	-1.16
			66	6.29
			66	5.1
			66	0.16
			66	5.63
			66	3.07
			67	6.22
			67	6.84
			67	6.65
			67	2.89
			67	1.49
			68	1.3
			68	3.03
			68	3.37
			68	-0.24
			68	2.66
			68	0.93
			68	0.46
			69	2.33
			69	2.36
			69	2.05
			69	2.17
			70	3.67
			70	-0.3
			70	2.67
			70	1.47
			70	-3.47
			70	2
			70	-0.56
			71	2.59
			71	3.21
			71	3.03
			71	-0.74
			71	8.98
			72	3.62
			72	8.01
			73	5.41
			73	6.89
			73	1.08
			73	3.49
			73	0.52
			73	3.13
			74	0.9
			75	3
			75	0.63
			76	3.56
			77	1.19
			77	4.41
			78	4.57
			78	-1.9
			78	0.56
			79	4.14
			79	1.14
			79	1.1
			79	-0.52
			79	-0.01
			79	0.27
			80	-0.17
			80	-0.42
			80	-0.13
			80	2.42
			81	1.02
			81	0.18
			81	2.31
			84	2.05
			Relative expression of has-miR-1204 in plasma
		Fig. 1E	Young patient		Elder patient			Two-tailed Mann-Whitney U test
			TAAD	AAA	TAAD	AAA		elder patient AAA vs TAAD P=0.9433
			-1.39	-0.27	0.33	0.27		young patient AAA vs TAAD P=0.8872
			0.26	0	0.87	3.62
			-0.44	0.21	3.95	-0.52
			-0.2	0.7	1.73	-0.62
			0.52	0.99	0.78	1.3
			2.73	1.68	-0.6	0.63
			0.07	0.44	0.25	0.9
			0.52	-0.35	-0.01	5.41
			0.05		0.17	0.52
			0.11		5.68	-0.3
			0.07		2.89	-0.56
			1.28		0.56	-0.67
			0.48		-0.5	-0.17
			0.52		0.17	3.67
			1.45		3.07	3.03
			-1.11		-0.1	2.17
			-1.45		0.06	3.13
			0.21		2.89	2.33
			0.37		0.16	-1.95
			3.49		-0.27	-1.78
			4.37		1.62	2.36
			1.17		4.68	3
			-0.55		1.3	0.93
			-1.79		1.53	2.05
			0.13		1.65	1.02
			1.8		-0.57	1.1
			-1.62		-1.4	1.08
			1.14		-3.24	2
			-0.63		2.3	2.59
			1.17		1.33	-0.01
			0.75		1.92	2.66
			0.91		-1.43	6.84
			0.61		6.65	1.49
			4.57		-0.28	2.42
			-0.87		-2.17	1.19
			-1.99		8.01	4.41
			4.05		0.02	-0.74
			1.81		6.22	1.47
			5.17		-0.28	5.89
			-0.88		1.11	2.67
			0.67		5.1	0.18
			-0.79		3.33	3.21
			0.29		-0.02	-0.24
			-2.07		1.4	-1.14
			1.01		3.88	0.46
			4.22		-1.16	-2.01
			0.37		3.18	4.14
			0.8		0.72	3.37
			0.35		1.43	-1.9
			0.56		-3.47	6.89
			0.62		3.29	-0.13
			-0.19		4.37	2.05
			0.65		0.81	3.56
			0.87		8.98	3.03
			-0.22		1.61	-0.42
			-0.85		-0.38
			-0.11		-0.39
			-0.26		6.29
			1.98		-0.04
			-1.11		1.94
			1.96		0.1
			1.03		2.97
			2.81		1.65
			0.46		0.72
			-0.95		-0.27
			-0.15		3.9
			1.63		3.32
			-0.4		4.1
			-1.77		3.26
			0.17		-1.23
			-1.74		-0.7
			3.68		0.34
			0.17		0.25
			-1.26		3.23
			1.39		4.2
			1.57		2.05
			0.16		2.2
			0.16		2.03
			-1.75		1.32
			0.54		1.78
			0.15		7.3
			0.31		-0.48
			-1.11		1.2
			0.17		0.18
			4.57		1.81
			-0.88		0.49
			0.04		0.62
			1.52		-1.04
			1.14		2.45
			0.5		5.63
			1.79		2.42
			2.63		1.08
			0.66		1.83
			-0.72		-0.5
			-0.27		1.61
			-2.34		-0.01
			-1.15		3.77
			-0.88		1.76
			1.03		0.39
			2.19		-1.51
			0.1		5.8
			0.36
			-1.33
			-1.33
			0.47
			-2.08
			2.31
			0.96
			Relative expression of has-miRNAs in aorta
		Fig. 1F		Elder normal
			hsa-miR-98-3p	0.966802	0.95077	1.08243	1.0095	1.01148	0.979017			unpaired 2-tailed Student’s t-test with Welch's correction.
			hsa-miR-124-3p	0.981341	1.01969	0.998965	0.97348	1.00472	1.0218			hsa-miR-124 normal vs patient P=0.0045
			hsa-miR-182-3p	0.825952	1.09366	1.08039	0.970039	1.02048	1.00949			hsa-miR-1204 normal vs patient P=0.0156
			hsa-miR-376b-5p	1.01261	0.960699	1.02669	0.95984	1.02599	1.01417
			hsa-miR-382-5p	0.689678	1.2467	1.06362	0.951065	1.01888	1.03005
			hsa-miR-411-3p	0.993788	0.956956	1.04926	0.963498	0.998567	1.03794
			hsa-miR-1179	0.953029	1.03092	1.01605	1.02202	1.01182	0.966165
			hsa-miR-1204	0.894075	0.946636	1.15929	1.02418	0.996141	0.979684
				Elder patient
			hsa-miR-98-3p	1.35146	0.737261	1.46101	1.12244	1.45069	1.38656
			hsa-miR-124-3p	0.556959	0.919604	0.102868	0.336173	0.140087	0.245219
			hsa-miR-182-3p	0.120792	0.348554	1.92313	1.06922	1.67261	0.613076
			hsa-miR-376b-5p	0.123689	1.70707	0.521426	1.02792	1.38176
			hsa-miR-382-5p	0.770425	1.0997	2.10992	0.650305	1.13535	0.658068
			hsa-miR-411-3p	2.19295	0.333033	1.83095	0.907041	2.36847	0.619674
			hsa-miR-1179	0.741677	1.11012	2.20717	0.631905	1.25039	0.623972
			hsa-miR-1204	5.50702	3.39998	9.81032	3.85127	4.54511	2.22194
			Mean density of has-miR-1204
		Fig. 1G	Young normal	Elder normal	Young patient	Elder patient		Welch's ANOVA followed by Dunn’s multiple comparisons
			0.113929	0.130702	0.172469	0.871492		Young normal vs. Young patient P=0.0005
			0.0681094	0.117866	0.158639	0.573391		Elder normal vs. Elder patient P=0.0002
			0.0500196	0.143945	0.33649	0.620535		Young patient vs. Elder patient P=0.0078
			0.0754264	0.0517912	0.41529	0.210011
			0.0601031	0.0957286	0.23619	0.351004
			0.0700396	0.212582	0.204123	0.583446
			0.0879491	0.156294	0.212124	0.514309
			0.0508438	0.117139	0.38492	0.646238
					0.375632	0.744093
					0.449862	0.512624

## Sheet: Fig. 2
				Incidence
		Fig.2B			miR-ctl + AngII	miR-1204 + AngII
				yes	3	10		Two-tailed Fisher's exact test
				no	16	9		miR-ctl+AngII vs miR-1204+AngII P=0.0382
				percent survival
		Fig.2C		Days	miR-ctl + AngII	miR-1204 + AngII		Log-rank test
				28	0			miR-ctl+AngII vs miR-1204+AngII P=0.1517
				28	0
				28	0
				28	0
				28	0
				28	0
				28	0
				28	0
				28	0
				28	0
				28	0
				28	0
				28	0
				28	0
				28	0
				28	0
				28	0
				28	0
				28	0
				6		1
				7		1
				28		0
				28		0
				28		0
				28		0
				28		0
				28		0
				28		0
				28		0
				28		0
				28		0
				28		0
				28		0
				28		0
				28		0
				28		0
				28		0
				28		0
			Ascending aorta diameter (mm)
		Fig.2F	miR-ctl+Saline	miR-1204+Saline	miR-ctl+AngII	miR-1204+AngII		one-way ANOVA followed by Tukey’s multiple comparisons
			1.364	1.218	1.539	1.463		miR-1204+Saline vs miR-1204+AngII P=0.0119
			1.195	1.251	1.36	1.62		miR-ctl+AngII vs miR-1204+AngII P=0.0498
			1.09	1.268	1.253	1.588
			1.193	1.26	1.256	1.362
			1.121	1.02	1.472	1.3
			0.99	1.118	1.52	1.609
			0.985	1.2	1.533	1.68
			1.064	1.092	1.286	1.578
			1.1	1.135	1.6	1.49
			1.152	1.212	1.557	1.63
			1.45	1.42	1.201	1.18
			1.33	1.485	1.371	1.242
			1.413	1.389	1.133	1.37
			1.389	1.325	1.1	1.16
			1.24	1.37	1.12	1.43
			1.263	1.465	1.41	1.398
			1.35	1.339	1.09	1.548
			1.298	1.38	1.044
			1.359	1.408	1.05
			Aortic arch diameter (mm)
		Fig.2G	miR-ctl+Saline	miR-1204+Saline	miR-ctl+AngII	miR-1204+AngII		one-way ANOVA followed by Tukey’s multiple comparisons
			1.296	1.072	1.279	1.348		miR-1204+Saline vs miR-1204+AngII P=0.0007
			1.241	1.316	1.443	1.649		miR-ctl+AngII vs miR-1204+AngII P=0.0061
			1.196	1.234	1.107	1.621
			0.956	1.262	1.161	1.243
			0.983	1.338	1.28	1.297
			0.948	1.2	1.322	1.423
			1.205	1.21	1.221	1.482
			1.098	1.13	1.421	1.456
			1.255	1.262	1.3	1.572
			0.999	1.174	1.294	1.595
			1.156	1.274	1.412	1.186
			1.203	1.211	1.024	1.257
			1.135	1.25	0.979	1.23
			1.379	1.187	1.202	1.368
			1.215	0.968	1.134	1.151
			1.189	1.069	1.189	1.33
			1.074	1.357	1.32	1.401
			1.177	1.381	1.034
			1.319	1.064	1.41
			Descending aorta diameter (mm)
		Fig.2H	miR-ctl+Saline	miR-1204+Saline	miR-ctl+AngII	miR-1204+AngII		one-way ANOVA followed by Tukey’s multiple comparisons
			0.986	0.811	0.811	1.141		miR-1204+Saline vs miR-1204+AngII P=0.0004
			0.941	0.931	1.034	1.084		miR-ctl+AngII vs miR-1204+AngII P=0.0086
			1.164	1.048	0.92	1.414
			0.783	0.843	1.13	1.221
			0.79	1.15	1.099	1.288
			0.874	0.884	1.266	1.087
			0.895	0.793	0.954	1.346
			0.856	0.964	1.187	1.233
			0.798	1.18	1.081	1.44
			0.956	0.975	1.13	1.105
			1.164	1.012	1.132	1.35
			0.9	1.12	1.155	1.059
			1.088	1.136	0.823	0.983
			1.028	1.05	1.1	1.269
			0.96	1.147	1.19	1.32
			1.038	1.02	0.964	1.086
			1.12	0.92	0.933	0.991
			0.998	1.206	1.113
			1.201	1.089	1.058
			Abdominal aorta diameter (mm)
		Fig.2I	miR-ctl+Saline	miR-1204+Saline	miR-ctl+AngII	miR-1204+AngII		one-way ANOVA followed by Tukey’s multiple comparisons
			0.637	0.868	1.033	1.992		miR-1204+Saline vs miR-1204+AngII P=9.38E-07
			0.73	0.903	1.299	1.763		miR-ctl+AngII vs miR-1204+AngII P=0.0012
			0.655	0.804	1.158	2.148
			0.843	0.837	1.577	1.209
			0.882	0.986	1.234	1.638
			0.781	0.945	1.297	1.733
			0.622	1.023	0.981	1.302
			0.666	0.766	1.115	1.738
			0.717	0.698	0.879	2.018
			0.822	0.876	1.659	1.552
			1.036	1.15	0.828	1.179
			1.034	0.819	1.703	0.864
			0.959	1.168	0.925	0.997
			1.111	1.043	0.713	1.096
			0.897	0.675	0.699	0.982
			0.994	1.121	0.837	1.148
			1.131	0.773	0.904	1.205
			1.158	0.923	0.96
			0.968	1.012	0.918
			Grade of elastin degradation
		Fig.2J	miR-ctl+Saline	miR-1204+Saline	miR-ctl+AngII	miR-1204+AngII		Kruskal-Wallis test followed by multiple comparisons
			1	1	1	2		miR-ctl+Saline vs miR-ctl+AngII P=0.0016
			1	1	1	2		miR-1204+Saline vs miR-1204+AngII P=8.35E-09
			1	1	1	2		miR-ctl+AngII vs miR-1204+AngII P=9.9E-08
			1	1	1	2
			1	1	2	3
			1	1	2	3
			1	1	2	3
			1	1	3	3
			1	1	3	4
			1	2	3	4
			1	1	2	4
			1	1	2	4
			1	1	2	4
			1	1	1	4
			1	1	1	2
			1	1	1	2
			1	1	1	3
			1	1	3
			1	1	1
			SA-β-gal activity area (fold)
		Fig.2J	miR-ctl+Saline	miR-1204+Saline	miR-ctl+AngII	miR-1204+AngII		Welch's ANOVA followed by Dunn’s multiple comparisons
			1.002	7.223	10.146	21.189		miR-ctl+Saline vs miR-1204+Saline P=1.42E-05
			1.252	1.84	6.934	22.961		miR-ctl+Saline vs miR-ctl+AngII P<1E-15
			1.526	4.124	9.282	14.743		miR-1204+Saline vs miR-1204+AngII P=7.22E-09
			1.093	5.515	3.727	18.015		miR-ctl+AngII vs miR-1204+AngII P<1E-15
			1.216	2.844	8.844	17.269
			1.039	3.765	7.923	18.622
			0.704	5.021	11.028	19.83
			0.857	6.214	8.564	15.175
			0.764	6.198	7.337	18.946
			0.547	5.32	7.128	18.733
			0.885	3.579	10.219	13.216
			0.984	4.786	12.038	14.776
			1.08	4.612	6.138	17.891
			1.152	1.218	8.891	20.036
			1.31	2.572	11.035	16.22
			0.768	3.914	8.005	15.398
			0.668	1.006	5.476	17.319
			1.132	4.179	6.737
			1.002	3.294	7.226

## Sheet: Fig. 3
			Incidence
		Fig.3B		scr	anti 1204		Fisher's exact test
			health	4	14		BAPN+scr-miR vs BAPN+anti-miR-1204 P=0.0036
			AD	16	6
			percentsurvival
		Fig.3C	Time of BAPN drinking (days)	BAPN + scr-miR	BAPN + anti-miR-1204		Log-rank test
			7	1			BAPN+scr-miR vs BAPN+anti-miR-1204 P=0.0184
			8	1
			10	1
			10	1
			14	1
			28	0
			28	0
			28	0
			28	0
			28	0
			28	0
			28	0
			28	0
			28	0
			28	0
			28	0
			28	0
			28	0
			28	0
			28	0
			28		0
			28		0
			28		0
			28		0
			28		0
			28		0
			28		0
			28		0
			28		0
			28		0
			28		0
			28		0
			28		0
			28		0
			28		0
			28		0
			28		0
			28		0
			28		0
			28		0
			Aorta arch diameter (mm)
		Fig.3F	BAPN + scr-miR	BAPN + anti-miR-1204			unpaired 2-tailed Student’s t-test
			1.916	1.296			BAPN+scr-miR vs BAPN+anti-miR-1204 P=0.0092
			2.076	1.241
			1.543	1.196
			1.797	1.823
			2.182	1.272
			1.333	1.616
			2.205	1.234
			1.821	1.262
			2.083	1.112
			2.015	1.649
			1.281	1.191
			1.235	1.245
			1.116	2.013
			1.84	1.367
			1.935	1.948
				1.309
				1.415
				1.386
				2.018
				1.459
			Grade of elastin degradation
		Fig.3G	BAPN + scr-miR	BAPN + anti-miR-1204			Mann–Whitney U test
			4	4			BAPN+scr-miR vs BAPN+anti-miR-1204 P=0.012
			4	2
			3	2
			3	1
			3	1
			3	1
			2	1
			2	1
			1	1
			1	1
			4	4
			4	3
			4	3
			4	4
			3	3
				2
				2
				2
				1
				1
			SA-β-gal activity area (fold)
		Fig.3H	BAPN + scr-miR	BAPN + anti-miR-1204			unpaired 2-tailed Student’s t-test
			0.803	0.125			BAPN+scr-miR vs BAPN+anti-miR-1204 P=3.61E-05
			1.021	0.236
			0.934	0.185
			0.885	0.714
			1.173	1.003
			1.074	0.432
			0.849	0.368
			1.278	0.746
			1.212	0.261
			0.771	0.197
			0.605	0.536
			1.091	0.891
			0.877	0.418
			1.163	1.215
			1.264	0.441
				0.502
				0.423
				0.372
				0.518
				1.239

## Sheet: Fig. 4
																									Fig.4E
			SA-β-gal positive cell per field (fold)
		Fig.4A	miR-ctl	miR-1204		unpaired 2-tailed Student’s t-test
			1.04989	1.75719		miR-ctl vs miR-1204 P=1.1E-05
			0.659543	1.74036
			1.30056	2.15197
			0.895004	2.03215
			1.01327	2.25632
			1.10499	1.98645
			Relative mRNA Level
		Fig.4B		miR-ctl						miR-1204							unpaired 2-tailed Student’s t-test
			IL-6	0.67345	1.22223	0.803263	1.24879	0.761387	1.29326	1.02112	3.02292	3.26683	3.69052	2.10088	2.42017		IL-6	miR-ctl vs miR-1204 P=0.003
			IL-8	0.959771	1.25923	0.92565	1	0.903873	0.962903	1.46754	1.33312	1.28633	2.2521	1.08756	3.12801		IL-8	miR-ctl vs miR-1204 P=0.041
			MCP-1	1.16955	0.968376	0.846755	1.02348	1.09176	0.904975	1.94985	1.96395	2.24477	3.66487	2.91277	3.49653		MCP-1	miR-ctl vs miR-1204 P=0.0003
			CXCL1	0.987472	1.08745	0.858466	1.20074	0.981186	0.893949	2.72592	3.85533	1.90991	2.27688	2.04728	2.39649		CXCL1	miR-ctl vs miR-1204 P=0.0004
			CXCL2	1.01235	1.1262	0.99103	1.04608	0.975718	0.835609	2.64395	1.68739	1.51513	1.59392	1.97432	1.99895		CXCL2	miR-ctl vs miR-1204 P=0.0004
			IGFBP3	1.22341	0.628755	0.848987	1.31493	1.09562	0.8885	1.35327	1.51188	1.46012	1.47398	1.57717	1.31073		IGFBP3	miR-ctl vs miR-1204 P=0.0026
			IL-6 Concentration (pg/mL)
		Fig.4C	miR-ctl+PBS	miR-1204+PBS	miR-ctl+AngII	miR-1204+AngII		one-way ANOVA followed by Tukey’s multiple comparisons
			107.595	288.038	342.855	892.37		miR-ctl+PBS vs miR-1204+PBS P=0.0073
			120.608	379.905	332.331	625.891		miR-ctl+PBS vs miR-ctl+AngII P=1.46E-05
			231.193	336.521	377.671	727.99		miR-ctl+AngII vs miR-1204+AngII P=1.24E-06
			97.0248	259.07	430.028	732.989																			Fig.4F
			90.3774	210.415	498.024	852.129
			104.868	247.758	472.904	641.935
			MCP-1 Concentration (pg/mL)
		Fig.4D	miR-ctl+PBS	miR-1204+PBS	miR-ctl+AngII	miR-1204+AngII		one-way ANOVA followed by Tukey’s multiple comparisons
			115.966	308.523	468.676	810.213		miR-ctl+PBS vs miR-1204+PBS P=9.03E-05
			164.571	388.227	496.61	815.427		miR-ctl+PBS vs miR-ctl+AngII P=1.34E-09
			190.084	375.564	598.661	887.683		miR-ctl+AngII vs miR-1204+AngII P=6.62E-09
			214.666	353.776	611.697	905.188
			238.502	378.171	634.789	908.167
			235.523	397.911	504.804	954.351
			Relative Protein level of αSMA
		Fig.4E	miR-ctl+PBS	miR-1204+PBS	miR-ctl+AngII	miR-1204+AngII		one-way ANOVA followed by Tukey’s multiple comparisons
			1	0.61	0.5	0.21		miR-ctl+PBS vs miR-1204+PBS P=0.022
			1.03	1.03	0.35	0.29		miR-ctl+PBS vs miR-ctl+AngII P=1.11E-06
			1.2	0.74	0.44	0.29		miR-1204+PBS vs miR-1204+AngII P=4.37E-07
			0.9	1.01	0.49	0.2		miR-ctl+AngII vs miR-1204+AngII P=0.0076
			0.87	0.69	0.53	0.25
			1.1	0.7	0.59	0.14
			Relative Protein level of SM22																						Fig.4G
		Fig.4F	miR-ctl+PBS	miR-1204+PBS	miR-ctl+AngII	miR-1204+AngII		one-way ANOVA followed by Tukey’s multiple comparisons
			1.03	1.01	0.39	0.19		miR-ctl+PBS vs miR-ctl+AngII P=2.97E-13
			1.1	0.99	0.45	0.24		miR-1204+PBS vs miR-1204+AngII P=2.3E-14
			0.97	0.91	0.38	0.12		miR-ctl+AngII vs miR-1204+AngII P=4.95E-06
			1.07	0.86	0.34	0.18
			1.03	1.07	0.46	0.25
			1.03	0.95	0.49	0.14
			Relative Protein level of MYH11
		Fig.4G	miR-ctl+PBS	miR-1204+PBS	miR-ctl+AngII	miR-1204+AngII		one-way ANOVA followed by Tukey’s multiple comparisons
			0.8	0.71	0.7	0.33		miR-ctl+PBS vs miR-1204+PBS P=0.0185
			0.97	0.87	0.6	0.5		miR-ctl+PBS vs miR-ctl+AngII P=0.0002
			1.23	0.78	0.65	0.48		miR-1204+PBS vs miR-1204+AngII P=1.51E-05
			0.85	0.8	0.67	0.44		miR-ctl+AngII vs miR-1204+AngII P=0.0014
			1.05	0.86	0.71	0.51
			1.1	0.82	0.79	0.29
			CD68 positive cell/all cells (fold)
		Fig.4H	miR-ctl+Saline	miR-1204+Saline	miR-ctl+AngII	miR-1204+AngII		Welch's ANOVA followed by Dunn’s multiple comparisons
			0.62	2.53	6.84	19.31		miR-ctl+Saline vs miR-ctl+AngII P=3.64E-09
			0.89	2.08	7.96	12.09		miR-1204+Saline vs miR-1204+AngII P<1E-15
			1.08	1.66	6.55	19.13		miR-ctl+AngII vs miR-1204+AngII P<1E-15
			1.52	1.54	4.79	18.37
			0.7	1.97	5.34	19.94
			0.8	2.12	8.24	16.24
			1.33	2.03	10.56	18.86
			1.19	1.79	6.16	20.35
			0.93	1.88	5.47	18.38
			0.94	2.6	3.74	17.88
			0.84	1.85	2.16	17.57
			0.76	1.21	7.36	18.12
			1.19	0.94	6.52	17.46
			1.13	0.77	4.18	15.07
			1.1	2.36	5.64	13.88
			0.82	1.63	8.92	16.74
			0.96	2.28	5.78	17.69
			1.06	1.48	8.26
			1.14	0.85	6.8
			MYH11 positive cell/all cells (fold)
		Fig.4H	miR-ctl+Saline	miR-1204+Saline	miR-ctl+AngII	miR-1204+AngII		Welch's ANOVA followed by Dunn’s multiple comparisons
			0.8	0.73	0.61	0.15		miR-ctl+Saline vs miR-ctl+AngII P=3.68E-10
			0.72	1.02	0.24	0.48		miR-1204+Saline vs miR-1204+AngII P<1E-15
			1.03	0.94	0.32	0.21
			1.32	0.58	0.59	0.3
			1.7	1.13	0.41	0.15
			0.83	0.77	0.38	0.27
			1.05	0.65	0.42	0.34
			1	0.82	0.29	0.29
			0.61	0.74	0.15	0.19
			0.94	0.62	0.11	0.24
			1.15	1.05	0.44	0.38
			0.92	0.68	0.38	0.2
			0.87	0.76	0.5	0.32
			1.23	0.83	0.25	0.16
			0.96	0.78	0.42	0.05
			1.1	0.84	0.36	0.3
			0.88	0.72	0.41	0.43
			0.98	0.63	0.28
			0.91	0.72	0.56
			αSMA positive cell/all cells (fold)
		Fig.4H	miR-ctl+Saline	miR-1204+Saline	miR-ctl+AngII	miR-1204+AngII		one-way ANOVA followed by Tukey’s multiple comparisons
			0.79	0.65	0.36	0.07		miR-ctl+Saline vs miR-1204+Saline P=0.0153
			0.94	0.97	0.85	0.11		miR-ctl+Saline vs miR-ctl+AngII P=8.74E-06
			1.43	0.77	0.57	0.18		miR-1204+Saline vs miR-1204+AngII P=1.4E-08
			1.32	0.82	0.54	0.06		miR-ctl+AngII vs miR-1204+AngII P=3.31E-05
			0.88	0.71	0.62	0.24
			0.75	0.59	0.44	0.5
			1.05	0.64	0.71	0.19
			1.16	0.88	0.58	0.15
			0.77	0.72	0.63	0.09
			0.91	0.91	0.47	0.27
			0.97	0.86	0.39	0.21
			1.02	0.91	0.66	0.33
			1.06	0.83	0.57	0.31
			0.86	0.72	0.61	0.17
			0.73	0.68	0.72	0.26
			0.98	0.92	0.45	0.19
			1.2	1.02	0.52	0.28
			1.05	0.75	0.6
			1.13	0.78	0.48
			SM22 positive cell/all cells (fold)
		Fig.4H	miR-ctl+Saline	miR-1204+Saline	miR-ctl+AngII	miR-1204+AngII		one-way ANOVA followed by Tukey’s multiple comparisons
			0.96	0.78	0.78	0.02		miR-ctl+Saline vs miR-ctl+AngII P=0.0092
			0.9	1.23	0.79	0.35		miR-1204+Saline vs miR-1204+AngII P<1E-15
			1.12	0.82	0.97	0.03		miR-ctl+AngII vs miR-1204+AngII P<1E-15
			1.11	0.81	0.64	0.11
			0.81	0.76	0.7	0.07
			0.89	1.01	0.68	0.26
			1.09	0.73	0.75	0.13
			1.23	0.85	1.18	0.28
			0.92	0.79	0.59	0.41
			0.97	0.81	0.62	0.05
			0.83	0.67	0.7	0.26
			0.75	0.85	0.53	0.15
			1.04	0.82	0.64	0.23
			0.98	0.73	0.44	0.17
			1.23	0.93	0.42	0.23
			1.09	0.89	0.69	0.3
			1.02	0.85	0.51	0.21
			1.15	0.87	0.48
			0.91	0.94	0.72

## Sheet: Fig. 5
		Fig.5A		log2 FC	-log10 p value			Fig.5B		log2 FC	-log10 p value
			RHOJ	-1.9371	6.26237				RHOJ	-2.33922	2.96145
			DHCR7	-1.83343	4.10715				DHCR7	-2.02058	3.72374
			LEMD2	-0.169067	0.619944				LEMD2	-0.91408	1.62704
			SCARB1	-0.765985	3.12233				SCARB1	-1.49594	2.4453
			AGTRAP	0.0314719	0.132665				AGTRAP	-0.84205	1.33424
			C2CD3	-0.565582	3.63503				C2CD3	-0.86815	1.62327
			CACNA1D	-0.775048	2.21216				CACNA1D	-0.65454	0.919025
			CD40	-0.629546	3.3856				CD40	-0.53587	1.85027
			MBD3	0.0887652	1.26791				MBD3	-0.77989	1.99188
			GNAQ	-0.764821	1.14669				GNAQ	-0.51589	0.640087
			PRKCA	-0.477182	2.08494				PRKCA	-0.76735	2.16017
			BNIP3	-0.308434	1.00369				BNIP3	-0.62645	2.16605
			DUSP6	-0.509711	1.81749				DUSP6	-0.81215	1.99761
			FOXF1	-0.532534	2.61447				FOXF1	-0.68646	1.05415
			KCNJ12	-0.645765	1.50727				KCNJ12	-0.63985	1.16723
			ADAMTS15	-0.671876	2.23328				ADAMTS15	-0.81751	1.26457
			TBX20	-0.548485	1.73237				TBX20	-0.3269	0.572373
			PDPK1	-0.378845	0.56931				PDPK1	-0.12211	0.40159
			AMOT	-0.257153	0.970174				AMOT	-0.16996	0.339132
			CLIC4	-0.13297	0.719512				CLIC4	-0.15751	0.285127
			SHB	-0.0261478	0.13488				SHB	-0.1257	0.419502
			MYLK	-1.03221	1.75934				MYLK	-1.2863	1.54848
			GATA2	-0.268917	0.44721				GATA2	-0.50991	0.373538
			PKNOX1	-0.160402	1.10154				PKNOX1	-0.3506	1.34808
			ELMO2	-0.328355	1.24545				ELMO2	-0.30241	0.723249
			EPHB2	0.918789	0.546669				EPHB2	-0.38165	1.36892
			NDUFS6	0.172245	0.494311				NDUFS6	-0.31964	0.887185
			KCNE2	-0.445149	1.43092				KCNE2	-0.29602	1.07251
			GPER1	0.483003	0.300397				GPER1	-0.32915	0.338299
			LGALS3BP	-0.47783	1.13102				LGALS3BP	-0.59424	0.539074
			NRARP	-0.0941762	0.117547				NRARP	0.077363	0.210861
			SH3PXD2B	-0.259435	0.323216				SH3PXD2B	-0.03092	0.039927
			ITGB3	-0.103772	0.105047				ITGB3	-0.22011	0.256597
			PHF21A	0.252059	0.928299				PHF21A	-0.12525	0.423378
			SGPL1	-0.195738	0.476671				SGPL1	-0.14668	0.277698
			ITGA3	-0.428991	0.57168				ITGA3	-0.18905	0.473681
			NCL	-0.195136	0.520655				NCL	-0.71343	0.760481
			GATA3	0.241452	0.424765				GATA3	0.418436	0.591226
			AKAP13	0.397177	1.96734				AKAP13	-0.43059	0.836545
			CYB5R3	0.130869	0.264177				CYB5R3	-0.03238	0.127567
			PTPMT1	-0.0273484	0.0542406				PTPMT1	-0.22675	0.449809
			MMP14	0.0859817	0.319336				MMP14	-0.16251	0.44991
			TAZ	-0.0550329	0.21874				TAZ	-0.41428	1.00286
			SRC	-0.499028	1.1061				SRC	-0.31667	0.342733
			SIX1	0.137291	0.449418				SIX1	-0.22213	0.551372
			KCNMB4	0.00331802	0.00377179				KCNMB4	-0.15254	0.447577
			AP3B1	-0.115871	1.18377				AP3B1	-0.0626	0.125601
			JAM3	0.258699	1.92038				JAM3	-0.01345	0.084963
			GYS1	0.112018	0.321668				GYS1	0.056038	0.210775
			PRKAR1B	0.0519259	0.181179				PRKAR1B	-0.16868	0.240069
			INSR	-0.192667	0.213144				INSR	-0.2147	0.334516
			CRELD1	-0.0371365	0.0911476				CRELD1	-0.05397	0.0817
			HSPG2	0.116412	0.220878				HSPG2	0.096504	0.067867
			ZDHHC16	0.431453	0.475548				ZDHHC16	-0.05711	0.05491
			PDGFRB	0.166842	0.312788				PDGFRB	-0.05216	0.051592
			CAPZA2	0.0953631	0.202602				CAPZA2	0.026129	0.005498
			HIF1A	0.301741	0.800477				HIF1A	0.098774	0.165759
			DDR1	0.0253878	0.0421747				DDR1	-0.27563	0.46728
			CACNB3	0.0678319	0.136101				CACNB3	-0.04432	0.103476
			LUZP1	0.148421	0.686712				LUZP1	0.192378	0.454523
			ZMIZ1	0.0483925	0.0682255				ZMIZ1	-0.37215	0.207448
			SMTN	0.137668	0.990172				SMTN	-0.01828	0.032727
			WNT5A	-0.253807	0.488878				WNT5A	-0.206	0.18022
			COL18A1	0.0850654	0.214971				COL18A1	-0.12367	0.131223
			GNA11	0.397849	0.292251				GNA11	0.391584	0.047638
			TFDP2	-0.0102363	0.0279255				TFDP2	0.083	0.074751
			WNT2	-0.460014	0.253008				WNT2	-0.04012	0.032812
			BAI1	0.766936	0.570014				BAI1	0.485157	0.032048
			F2RL3	1.93916	0.429585				F2RL3	0.378477	0.287174
			AKT1	0.292088	0.89969				AKT1	0.242401	0.524203
			CACNA1C	0.351683	1.49585				CACNA1C	0.18261	0.263726
			GATA5	1.18622	0.31379				GATA5	1.19904	0.414662
			RAPGEF3	0.12645	0.141301				RAPGEF3	-0.27031	0.205978
			PDLIM3	0.456939	0.376119				PDLIM3	0.31977	0.178287
			PPARA	0.521377	0.739899				PPARA	-0.07992	0.022803
			UBP1	0.125008	0.317712				UBP1	-0.03524	0.058458
			NDRG4	0.557342	1.17961				NDRG4	0.47658	0.025485
			EFNA1	0.672988	1.65911				EFNA1	0.402326	0.486683
			RAMP2	0.204111	0.963867				RAMP2	-0.04239	0.014679
			ADAM8	0.185282	0.241727				ADAM8	0.899232	0.864497
			KCNIP3	0.124478	0.342891				KCNIP3	0.351217	0.316006
			KCNK15	0.880554	1.05581				KCNK15	0.920488	1.19857
			ADM2	0.564358	1.0808				ADM2	1.19166	1.55074
			TCF21	0.920273	1.00051				TCF21	0.810351	1.27258
			PLG	0.515326	2.05482				PLG	-0.15024	0.197094
			COL1A1	0.440934	0.846583				COL1A1	0.501416	0.416102
			ACVR2B	1.0055	1.84134				ACVR2B	0.78512	1.07539
			SMYD1	0.203459	0.191262				SMYD1	0.993185	0.445587
			Relative Protein level of MYLK													Fig.5C
		Fig.5C	miR-ctl	miR-1204	miR-ctl+AngII	miR-1204+AngII		one-way ANOVA followed by Tukey’s multiple comparisons
			1.03199	0.692927	0.892288	0.494374		miR-ctl vs miR-1204 P=3.77E-05
			0.968013	0.581711	0.922294	0.464879		miR-ctl+AngII vs miR-1204+AngII P=4.34E-07
			0.903071	0.547418	0.893234	0.0673857
			1.09693	0.637111	0.803343	0.1783
			1.12662	0.626073	0.795043	0.216207
			0.873381	0.557779	0.806462	0.477284
			MYLK positive cell/all cells (fold)
		Fig.5D	miR-ctl+Saline	miR-1204 agomir +Saline	miR-ctl +AngII	miR-1204 agomir +AngII		one-way ANOVA followed by Tukey’s multiple comparisons
			0.98	0.56	0.86	0.23		miR-ctl+Saline vs miR-1204 agomir+Saline P<1E-15
			0.92	0.89	0.73	0.25		miR-ctl+AngII vs miR-1204 agomir+AngII P<1E-15
			1.04	0.66	0.94	0.1
			1.06	0.77	0.64	0.11
			0.91	0.6	0.8	0.09
			1.07	0.49	0.92	0.19
			1.01	0.59	0.97	0.26
			0.96	0.61	0.77	0.21
			1.02	0.53	0.82	0.27
			1.03	0.67	1.01	0.19
			0.92	0.63	0.94	0.13
			1.18	0.71	0.85	0.26
			1.08	0.82	1.05	0.31
			0.95	0.65	0.91	0.25
			0.93	0.43	0.83	0.19
			1.15	0.58	1.02	0.13
			0.83	0.61	0.77	0.05
			0.88	0.5	0.94
			1.08	0.73	0.9
			Relative Luciferase Activity (Rluc/Luc)
		Fig.5E		miR-ctl						miR-1204							unpaired 2-tailed Student’s t-test
			MYLK-WT	1.04	0.97	0.99	1.03	0.98	0.99	0.41	0.47	0.44	0.51	0.33	0.49		MYLK-WT miR-ctl vs miR-1204 P=6.35E-09
			MYLK-Mut	0.98	0.98	1.04	0.97	1.05	0.98	0.97	0.88	0.91	0.96	1.02	0.81
			MYLK-Del	1.03	0.95	1.03	1.02	1.04	0.93	0.87	0.81	0.82	1.01	0.97	0.88
			MYLK positive cell/all cells (fold)
		Fig.5F	Young normal	Elder normal	Young patient	Elder patient		one-way ANOVA followed by Tukey’s multiple comparisons
			0.961497	0.80039	0.303581	0.0805824		Young normal vs Elder normal P=6.94E-08
			0.984921	0.715142	0.407665	0.0928972		Young normal vs Young patient P=3.5E-14
			0.943055	0.725663	0.491619	0.138432		Elder normal vs Elder patient P=1.6E-14
			1.13045	0.734522	0.468388	0.141074		Young patient vs Elder patient P=3.11E-09
			1.06001	0.637377	0.388143	0.133122
			0.926669	0.675676	0.483281	0.130703
					0.402029	0.113279
						0.103736

## Sheet: Fig. 6
			SA-β-gal positive cell per field (fold)																															Fig.6E
		Fig.6A	ctl+PBS	miR-1204+PBS	miR-1204+oe-MYLK+PBS	ctl+AngII	miR-1204+AngII	miR-1204+oe-MYLK+AngII		one-way ANOVA followed by Tukey’s multiple comparisons
			0.597565	2.44231	0.72996	18.7808	22.6674	8.02495		ctl+PBS vs ctl+AngII P=5E-14
			0.903944	1.91974	1.89684	18.1495	23.4161	11.8129		ctl+AngII vs miR-1204+AngII P=7.36E-08
			1.62538	1.84082	0.591764	15.9829	22.1221	10.7516		miR-1204+AngII vs miR-1204+oe-MYLK+AngII P=5E-14
			0.743313	1.92372	0.781432	16.9481	26.8153	8.34255
			1.09232	2.52056	0.911238	18.1845	24.9101	7.26262
			1.03748	1.78613	1.25773	20.1741	27.256	6.36473
			IL-6 Concentration (pg/mL)
		Fig.6B	ctl+PBS	miR-1204+PBS	miR-1204+oe-MYLK+PBS	ctl+AngII	miR-1204+AngII	miR-1204+oe-MYLK+AngII		one-way ANOVA followed by Tukey’s multiple comparisons
			78.0568	261.013	26.4781	608.915	817.622	173.216		ctl+PBS vs miR-1204+PBS P=0.0066
			16.667	120.147	108.224	516.794	748.238	363.316		ctl+PBS vs ctl+AngII P=3.45E-12
			142.807	268.52	94.79	503.639	897.873	309.468		miR-1204+PBS vs miR-1204+oe-MYLK+PBS P=0.0116
			48.6334	159.977	72.1343	569.402	954.967	123.407		ctl+AngII vs miR-1204+AngII P=1.1E-07
			50.0301	214.85	72.1343	479.277	844.4	97.2743		miR-1204+AngII vs miR-1204+oe-MYLK+AngII P=5.1E-14
			56.146	269.654	69.6764	612.77	875.51	122.589
			MCP-1 Concentration (pg/mL)
		Fig.6C	ctl+PBS	miR-1204+PBS	miR-1204+oe-MYLK+PBS	ctl+AngII	miR-1204+AngII	miR-1204+oe-MYLK+AngII		one-way ANOVA followed by Tukey’s multiple comparisons
			149.114	316.717	144.645	596.799	685.815	118.573		ctl+PBS vs miR-1204+PBS P=0.0343																								Fig.6F
			87.66	158.798	70.1549	461.227	688.794	172.579		ctl+PBS vs ctl+AngII P=8.29E-13
			53.3946	189.711	34.0273	482.457	742.055	248.931		miR-1204+PBS vs miR-1204+oe-MYLK+PBS P=0.0102
			79.8386	152.839	53.7671	474.263	574.08	66.058		ctl+AngII vs miR-1204+AngII P=0.0011
			48.9252	146.507	29.1854	513.37	651.549	155.818		miR-1204+AngII vs miR-1204+oe-MYLK+AngII P=5.6E-14
			47.063	130.864	37.0069	525.661	600.896	65.3131
			Relative mRNA Level
		Fig.6D		ctl						miR-1204						miR-1204+oe-MYLK							one-way ANOVA followed by Tukey’s multiple comparisons
			IL-6	1.00089	0.9734	1.02807	0.997615	1.01453	0.9855	2.68536	1.54601	2.33922	2.2577	1.30094	1.68554	0.07826	0.06906	0.07229	0.0609	0.07521	0.06485		IL-6	ctl vs miR-1204 P=9.37E-09			miR-1204 vs miR-1204+oe-MYLK P=4.35E-10
			IL-8	1.0735	0.965837	1.04568	0.914961	1.05967	0.940351	1.45105	1.3586	1.82944	2.38286	1.26869	1.74727	0.21178	0.20506	0.18818	0.17025	0.1996	0.18683		IL-8	ctl vs miR-1204 P=0.0002			miR-1204 vs miR-1204+oe-MYLK P=4.35E-10
			MCP-1	0.96125	1.05134	0.940795	1.04661	0.951074	1.04894	2.86277	3.46258	2.11224	2.63762	2.45885	3.02119	0.38788	0.22383	0.30358	0.19359	0.34311	0.20814		MCP-1	ctl vs miR-1204 P=4.35E-10			miR-1204 vs miR-1204+oe-MYLK P=4.35E-10
			CXCL1	0.987022	1.01848	1.02056	0.97393	1.00384	0.996171	2.28206	3.01055	2.16948	2.6044	2.22473	2.7992	0.39296	0.29101	0.31643	0.25807	0.35265	0.27401		CXCL1	ctl vs miR-1204 P=4.35E-10			miR-1204 vs miR-1204+oe-MYLK P=4.35E-10
			CXCL2	1.03797	0.970891	1.04498	0.94616	1.04151	0.958493	1.81248	2.03549	1.56751	2.18686	1.49671	1.68665	0.19228	0.24792	0.17447	0.24161	0.18316	0.2447		CXCL2	ctl vs miR-1204 P=3.55E-06			miR-1204 vs miR-1204+oe-MYLK P=4.35E-10
			IGFBP3	0.923374	1.00164	1.06115	1.01383	0.9923	1.00771	1.59322	1.26346	1.41895	1.28555	1.5331	1.27397	0.99412	0.79573	0.94033	0.84901	0.9667	0.82177		IGFBP3				miR-1204 vs miR-1204+oe-MYLK P=0.0241
			Relative Protein level of MYH11
		Fig.6E	ctl	miR-1204	miR-1204+oe-MYLK	ctl+AngII	miR-1204 +AngII	miR-1204+oe-MYLK +AngII		one-way ANOVA followed by Tukey’s multiple comparisons
			0.597565	2.44231	0.72996	18.7808	22.6674	14.0249		ctl vs ctl+AngII P=0.0007
			0.903944	1.91974	1.89684	18.1495	23.4161	11.8129		ctl+AngII vs miR-1204+AngII P=0.0001
			1.62538	1.84082	0.591764	15.9829	22.1221	10.7516		miR-1204+AngII vs miR-1204+oe-MYLK+AngII P=0.0016
			0.743313	2.92372	0.781432	16.9481	26.8153	8.34255
			1.09232	2.52056	0.911238	18.1845	24.9101	7.26262
			1.03748	1.78613	1.25773	20.1741	27.256	6.36473
																																		Fig.6G
			Relative Protein level of αSMA
		Fig.6F	ctl	miR-1204	miR-1204+oe-MYLK	ctl+AngII	miR-1204 +AngII	miR-1204+oe-MYLK +AngII		one-way ANOVA followed by Tukey’s multiple comparisons
			0.935721	0.606809	0.857288	0.393798	0.231551	0.55536		ctl vs miR-1204 P=4.96E-08
			0.960469	0.665817	0.944713	0.41091	0.287405	0.676739		ctl vs ctl+AngII P=5.6E-14
			0.910438	0.703425	0.943881	0.315	0.224816	0.545096		miR-1204 vs miR-1204+oe-MYLK P=9.18E-06
			1.1558	0.54052	0.893254	0.395248	0.231045	0.428395		ctl+AngII vs miR-1204+AngII P=0.0199
			0.968175	0.741692	0.970159	0.274723	0.202933	0.479712		miR-1204+AngII vs miR-1204+oe-MYLK +AngII P=2.49E-07
			1.0694	0.754315	0.917063	0.380469	0.164139	0.493684
			Relative Protein level of SM22
		Fig.6G	ctl	miR-1204	miR-1204+oe-MYLK	ctl+AngII	miR-1204 +AngII	miR-1204+oe-MYLK +AngII		one-way ANOVA followed by Tukey’s multiple comparisons
			0.597565	2.44231	0.72996	18.7808	22.6674	14.0249		ctl vs ctl+AngII P=6.3E-14
			0.903944	1.91974	1.89684	18.1495	23.4161	11.8129		ctl+AngII vs miR-1204+AngII P=0.0001
			1.62538	1.84082	0.591764	15.9829	22.1221	10.7516		miR-1204+AngII vs miR-1204+oe-MYLK +AngII P=2.22E-13
			0.743313	2.92372	0.781432	16.9481	26.8153	8.34255
			1.09232	2.52056	0.911238	18.1845	24.9101	7.26262
			1.03748	1.78613	1.25773	20.1741	27.256	6.36473
			Incidence
		Fig.6I		AngII+miR-1204	AngII +miR-1204+oe-MYLK					Fisher’s exact test
			no	7	15					AngII+miR-1204 vs AngII +miR-1204+oe-MYLK P=0.0248
			yes	13	5
			Abdominal aorta diameter (mm)
		Fig.6L	AngII +miR-ctl	AngII+miR-1204	AngII +miR-1204+oe-MYLK					one-way ANOVA followed by Tukey’s multiple comparisons
			0.667	2.293	1.559					AngII+miR-ctl vs AngII+miR-1204 P=5.28E-06
			1.774	1.916	1.405					AngII+miR-1204 vs AngII+miR-1204+oe-MYLK P=0.0347
			0.775	1.751	1.679
			1.644	1.584	1.219
			1.301	1.512	1.073
			1.211	2.008	1.066
			1.285	1.447	1.39
			1.066	1.739	1.521
			0.748	1.856	1.486
			1.117	1.278	1.796
			0.849	1.946	1.115
			0.989	2.113	1.842
			1.029	1.118	1.948
			1.137	1.239	1.808
			0.996	1.208	1.32
			1.364	1.225	0.861
			1.195	1.946	1.128
			0.912		1.335
			0.846		1.212
			0.998		1.008
			Contraction (% 60 mM K+)
		Fig.6N	Phe (log mol/L)	AngII+miR-ctl								miR-1204								miR-1204+oe-MYLK									repeated-measures ANOVA with Bonferroni’s multiple comparisons test
			-8	0.0487805	0.0294737	0.0410959	0.121739	0.0655738	0.0377358	0.0783133	0.0628272	0	0.0148515	0.00240964	0.00378788	0.0185185	0.042735	0	0.0161812	0.0307692	0.0203046	0.0533333	0.0661157	0.0513834	0.0857143	0	0.0822785		AngII+miR-ctl vs miR-1204 P=3.37E-11
			-7	0.163763	0.189474	0.136986	0.252174	0.20082	0.283019	0.259036	0.151832	0.0655172	0.0816832	0.0698795	0.0795455	0.166667	0.0940171	0.0529412	0.10356	0.230769	0.101523	0.12	0.181818	0.166008	0.2	0.131783	0.170886		miR-1204 vs miR-1204+oe-MYLK P=9.97E-09
			-6	0.442509	0.545263	0.630137	0.556522	0.454918	0.495283	0.572289	0.413613	0.272414	0.217822	0.238554	0.19697	0.314815	0.264957	0.247059	0.2589	0.435897	0.48731	0.453333	0.380165	0.264822	0.364286	0.395349	0.455696
			-5	0.745645	0.749474	0.767123	0.730435	0.766393	0.712264	0.76506	0.712042	0.406897	0.29703	0.293976	0.310606	0.462963	0.418803	0.423529	0.378641	0.589744	0.614213	0.653333	0.603306	0.478261	0.478571	0.589147	0.632911
			-4	0.815331	0.894737	0.821918	0.826087	0.872951	0.877358	0.837349	0.853403	0.434483	0.311881	0.322892	0.325758	0.555556	0.495726	0.488235	0.446602	0.620513	0.64467	0.733333	0.710744	0.620553	0.6	0.674419	0.702532

## Sheet: Fig. 7
																														Fig.7E
				Relative pri-mir-1204-Level							one-way ANOVA followed by Tukey’s multiple comparisons
			Fig.7A	Control	AngII	H2O2	Daunorubicin				Control vs AngII P=0.0087
				1.0693	1.61328	2.14851	3.45815				Control vs H2O2 P=0.0002
				0.987373	1.59475	2.32947	5.1337				Control vs Daunorubicin P=1.04E-12
				0.947151	1.8943	2.09217	4.34694
				1.06683	1.47865	2.21035	5.33165
				1.02337	2.05247	1.85494	4.74986
				0.915945	1.95165	2.04607	4.83964
				Relative mRNA Level
			Fig.7B		TP53						pri-mir-1204							one-way ANOVA followed by Tukey’s multiple comparisons
				si-NC +DMSO	0.82359	1.30584	0.87056	0.94553	0.96347	1.09098	0.94171	1.03699	1.02129	0.88647	1.1097	1.0037		TP53 si-NC+DMSO vs si-NC+Nutlin-3a P=1.86E-10
				si-NC +Nutlin-3a	2.56685	4.22807	3	3.2569	3.1816	2.9744	2.58388	2.25492	2.3625	2.0356	1.8452	2.2134		pri-mir-1204 si-NC+DMSO vs si-NC+Nutlin-3a P=2.23E-11
				si-TP53 +DMSO	0.03166	0.13213	0.04379	0.0253	0.0678	0.1022	0.95451	0.86688	0.8445	0.8825	0.9136	0.9603
				si-TP53 +Nutlin-3a	0.07684	0.11028	0.04846	0.1084	0.0846	0.0596	0.82488	0.83081	1.01318	0.91236	1.05318	0.88726
				Fold Enrichment of gene promoter (P53/lgG)
			Fig.7C		PVT1						p21								one-way ANOVA followed by Tukey’s multiple comparisons
				DMSO	11.1251	11.9236	10.8962	10.5693	11.0398	9.97635	10.2432	8.49487	9.16791	9.75316	10.0265	10.8468			PVT1 DMSO vs Daunorucibin P=0.0001
				Daunorucibin	23.6168	14.9466	17.0505	18.6554	17.4936	18.5563	25.7218	18.8295	24.5036	20.6436	21.3655	20.6653			p21 DMSO vs Daunorucibin P=7.21E-07
				IgG	0.804268	1.31563	0.880106	1.02036	1.13315	0.846485	1.29827	0.924402	0.777326	0.943658	1.24697	0.809368
				Relative Luciferase Activity (Rluc/Luc)
			Fig.7D	pGL3-Basic-PVT1 RE +pCDNA3.1(+)	pGL3-Basic-PVT1 RE +pCDNA3.1(+)-p53	pGL3-Basic-PVT1 RE MUT +pCDNA3.1(+)	pGL3-Basic-PVT1 RE MUT +pCDNA3.1(+)-p53	pGL3-Basic +pCDNA3.1(+)	pGL3-Basic +pCDNA3.1(+)-p53		one-way ANOVA followed by Tukey’s multiple comparisons
				1.0274	2.97837	0.0321299	0.00239678	0.26894	0.0518528		pGL3-Basic-PVT1 RE+pCDNA3.1(+) vs pGL3-Basic-PVT1 RE +pCDNA3.1(+)-p53 P=5E-14
				0.923697	2.88186	0.029048	0.00175782	0.264919	0.0489495
				1.0489	2.85041	0.0287546	0.00211344	0.269063	0.0519575
				0.856314	2.66267	0.0242317	0.0266634	0.128631	0.0461999
				0.973209	3.68912	0.023265	0.0176265	0.128501	0.0489206																					Fig.7K
				1.17048	2.46949	0.0231673	0.0356269	0.125314	0.0485587
				Relative Protein Level
			Fig.7E		ctl														Welch's ANOVA followed by Dunn’s multiple comparisons
				MYLK	0.98	1.11	1	1	1.02	0.9									MYLK ctl vs miR-1204 P=3.37E-07
				p53	0.96	1.08	0.97	1.12	1.15	0.73									miR-1204 vs miR-1204+oe-MYLK P=2.3E-06
				p21	0.88	1.02	1	1.05	1.08	0.97
				p16	1.07	1.13	1.06	0.82	0.98	0.94									one-way ANOVA followed by Tukey’s multiple comparisons
				p-γH2Ax	0.91	0.95	1.02	1.1	1.1	0.92									p53 ctl vs miR-1204 P=0.6355
					miR-1204														miR-1204 vs miR-1204+oe-MYLK P=0.9689
				MYLK	0.53	0.48	0.52	0.44	0.49	0.57
				p53	1.45	1.08	0.98	0.94	1.11	0.95									one-way ANOVA followed by Tukey’s multiple comparisons
				p21	2.61	2.59	2.92	2.37	2.5	2.66									p21 ctl vs miR-1204 P=4.22E-10
				p16	3.28	3.01	3.69	3.64	3.22	3.79									miR-1204 vs miR-1204+oe-MYLK P=1.97E-08
				p-γH2Ax	2.24	3.05	2.56	2.86	2.71	2.48
					miR-1204+oe-MYLK														one-way ANOVA followed by Tukey’s multiple comparisons
				MYLK	9.32	7.89	8.93	9.77	9.05	8.24									p16 ctl vs miR-1204 P=7.67E-11
				p53	1.18	1.21	0.91	0.99	1.06	1.03									miR-1204 vs miR-1204+oe-MYLK P=8.04E-08
				p21	1.6	1.69	1.39	1.12	1.08	1.44
				p16	2.23	1.76	1.61	1.83	2.28	2.03									one-way ANOVA followed by Tukey’s multiple comparisons
				p-γH2Ax	1.92	1.79	2.11	2.16	1.83	1.78									p-γH2Ax ctl vs miR-1204 P=9.51E-10
																			miR-1204 vs miR-1204+oe-MYLK P=4.11E-05											Fig.7L
				Coverage percentage (%)
			Fig.7H	Time (min)	ctl			miR-1204			miR-1204+oe-MYLK								repeated-measures ANOVA with Bonferroni’s multiple comparisons test
				0	26.295	26.385	26.0145	25.398	24.089	26.508	26.07	25.416	26.26						ctl vs miR-1204 P<1E-15
				30	26.43	26.445	26.325	25.434	24.869	26.484	25.905	25.128	25.831						miR-1204 vs miR-1204+oe-MYLK P<1E-15
				60	26.82	29.265	27.532	26.37	25.233	26.964	26.22	25.38	27.092
				90	28.125	28.875	28.8938	27.144	26.026	27.012	27.585	25.464	27.248
				120	28.665	29.79	29.6355	26.928	26.156	27.912	28.5	25.092	27.339
				150	28.515	28.68	30.5153	27.72	26.689	28.536	27.645	25.932	27.742
				180	29.895	29.34	29.5837	28.998	27.391	28.428	27.645	26.976	28.665
				210	31.98	31.47	30.6705	29.448	28.184	28.092	27.135	28.68	29.588
				240	33.51	32.685	31.326	29.448	28.34	27.888	26.985	29.76	29.432
				270	35.1	33.69	33.7065	29.556	30.004	28.416	28.515	30.384	30.797
				300	36.12	33.675	35.4832	29.754	30.108	28.164	28.035	30.9	31.681
				330	37.635	34.845	36.777	29.466	30.004	28.164	28.41	32.532	32.487
				360	38.88	35.115	38.433	29.88	30.459	28.476	28.815	32.64	33.488
				390	39.585	34.245	38.8815	30.402	30.667	29.292	27.615	33.54	34.216
				420	40.38	35.46	39.9165	30.618	30.563	28.896	27.105	33.492	35.23
				450	43.2	35.73	41.124	30.492	30.147	29.028	27.525	34.428	36.088
				480	43.2	35.1	40.8653	31.176	30.017	28.884	27.96	34.824	35.971
				510	43.635	35.505	41.055	31.698	30.498	28.584	28.62	35.424	36.595
				540	43.845	35.895	42.3143	31.518	31.148	28.572	29.475	35.88	35.841
				570	43.98	37.2	41.6587	30.996	30.732	29.04	29.775	36.3	36.374
				600	45	36.825	42.3832	31.068	30.16	28.812	29.82	35.856	35.893
				630	45.885	37.455	43.2803	30.726	30.797	29.448	29.31	34.92	35.815
				660	46.5	37.23	44.5568	31.14	30.953	29.724	32.37	35.1	37.18
				690	46.26	38.355	44.2463	31.518	29.926	30.384	30.795	35.892	36.517
				720	45.75	37.62	44.0393	32.382	29.952	30.636	30.42	36.072	37.063
				750	46.2	38.355	44.4877	32.472	30.056	30.54	31.92	36.3	37.583
				780	47.58	37.935	44.1773	30.978	30.082	30.312	32.4	36.48	37.323
				810	48.39	38.88	44.6775	31.104	30.667	30.66	32.985	36.96	36.855
				840	48.525	39.495	44.5568	30.798	29.861	30.96	33.06	36.24	37.908
				870	49.08	40.605	45.6953	30.78	29.965	31.32	33.21	37.068	37.414
				900	49.995	41.64	45.5228	30.816	29.978	31.776	32.82	38.412	37.687
				930	50.025	42.18	45.7642	30.096	30.576	31.752	33.075	38.856	37.596
				960	48.9	42.765	46.8165	30.438	30.446	31.968	33.245	38.976	38.844
				990	48.165	43.035	47.4892	31.104	30.745	32.172	33.195	37.884	38.428
				1020	48.43	44.4	48.2792	29.88	31.031	33.384	33.965	38.844	38.246
				1050	48.745	43.305	49.5543	30.834	30.498	33.552	34.425	36.564	37.297
				1080	48.27	43.41	51.2325	30.492	30.173	32.124	34.655	35.592	37.621
				1110	48.855	45	52.3537	29.466	30.173	32.976	34.505	35.424	37.986
				1140	49.605	44.4	53.613	28.764	29.978	32.916	34.87	35.832	37.492
				1170	49.845	44.265	55.5968	28.674	30.797	31.416	35.05	35.664	38.142
				1200	49.515	44.52	56.994	28.26	30.966	31.092	35.41	36.66	38.35
				1230	49.56	45.81	56.8043	28.026	30.498	31.224	35.835	37.644	39.65
				1260	52.845	45.39	59.5643	28.17	29.536	31.62	37.98	37.008	38.766
				1290	52.695	46.26	60.6683	28.584	30.381	32.832	38.295	36	39
				1320	52.485	47.595	60.4958	27.108	30.03	33.324	38.58	36.648	39.988
				1350	54.465	47.445	61.0132	27.72	29.406	33.912	38.925	37.788	40.638
				1380	54.705	48.39	61.893	27.036	28.756	34.248	39.24	38.184	40.495
				1410	56.145	48.675	61.0995	27.72	29.328	34.548	40.92	38.472	41.197
				1440	55.395	49.035	60.3922	27.558	29.029	34.32	41.88	38.772	42.952
				1470	56.55	49.77	61.5135	28.17	28.223	34.896	42.81	38.352	40.924
				1500	57.42	49.83	61.7895	28.206	28.171	34.128	42.525	38.364	42.055
				1530	58.05	50.685	63.5145	28.71	29.016	34.068	43.23	38.952	42.796
				1560	58.635	50.955	64.101	29.772	28.964	34.344	43.755	40.74	44.096
				1590	59.235	52.41	64.7392	29.484	28.769	33.864	44.145	41.244	44.551
				1620	59.49	52.11	64.5323	29.34	29.055	33.756	44.46	42.552	45.526
				1650	60.735	52.83	64.6012	29.718	28.704	33.408	44.985	43.236	46.072
				1680	62.88	53.85	66.2228	30.924	28.704	33.888	44.985	43.428	47.294
				1710	62.7	54.705	66.3435	31.122	28.912	32.664	46.5	43.428	47.125
				1740	63.675	55.02	67.6718	30.798	29.588	33.648	47.655	45.036	48.997
				1770	64.365	56.535	69.276	31.356	28.899	33.852	47.7	45.732	49.322
				1800	64.095	56.88	70.656	30.96	29.081	34.68	49.05	46.284	50.063
				1830	64.2	57.6	72.2947	31.032	29.172	34.392	49.515	46.596	51.233
				1860	64.89	59.325	73.2952	31.86	29.77	34.704	50.415	47.832	52.156
				1890	65.715	59.925	75.8655	31.518	30.017	35.172	51	48.3	52.884
				1920	65.94	59.235	76.935	30.024	30.095	34.788	52.92	49.248	52.442
				1950	66.15	58.83	77.4352	31.194	29.965	35.532	53.76	51.096	52.923
				1980	66.72	58.515	77.4008	31.14	29.783	34.836	55.71	51.468	54.769
				2010	67.725	59.37	76.7452	31.788	30.342	35.4	56.01	50.268	55.601
				2040	68.265	60.345	77.3662	31.968	30.368	35.52	56.865	51.636	54.808
				2070	69.165	61.995	77.8838	31.176	30.186	35.832	57.555	52.956	55.198
				2100	70.695	62.49	79.5915	31.266	30.459	36.012	58.02	53.808	56.29
				2130	71.97	62.79	79.557	32.688	30.225	36.048	58.485	55.692	57.551
				2160	73.17	64.005	80.4885	32.868	30.55	35.712	59.73	56.568	58.266
				2190	75.135	64.155	81.0577	33.39	30.472	36.048	60.165	56.796	59.956
				2220	74.55	64.47	81.1958	34.488	29.9	36.384	60.63	57.828	60.827
				2250	75.555	65.49	81.9548	34.362	30.368	37.512	61.305	57.984	59.995
				2280	76.53	67.545	81.9892	34.272	30.667	38.52	61.59	58.212	61.217
				2310	77.355	67.305	83.7488	34.794	31.434	38.868	62.595	58.584	61.685
				2340	77.685	68.25	84.4215	35.172	30.979	38.796	62.79	59.064	62.374
				2370	78.885	70.11	83.9385	34.722	31.967	38.652	62.655	60.276	62.933
				2400	78.96	69.975	83.8695	35.046	32.253	38.58	64.53	61.164	61.893
				2430	79.215	69.21	83.9385	35.586	32.032	38.352	64.425	60.984	62.621
				2460	79.81	69.9	83.865	35.262	32.214	37.968	65.08	63.228	63.297
				2490	78.255	70.335	84.4387	34.182	32.643	35.664	65.775	62.496	64.207
				2520	79.5	71.1	84.1282	32.616	32.097	38.208	66.63	62.952	65.585
				2550	79.965	71.52	82.8517	33.084	32.591	38.484	66.225	62.424	65.338
				2580	81.06	72.45	82.2652	34.938	32.396	38.904	67.755	63.888	66.339
				2610	80.43	73.68	82.6275	35.082	31.616	40.056	68.37	63.096	67.327
				2640	82.98	73.38	83.1623	36.36	31.564	40.188	68.985	64.512	67.899
				2670	84.18	74.085	83.559	36.864	31.928	40.332	67.665	64.152	67.184
				2700	84.72	74.25	83.3692	37.098	31.109	40.68	67.41	65.292	67.834
				2730	85.695	74.775	83.973	36.648	31.083	41.232	67.635	65.856	68.627
				2760	85.83	75.405	84.9045	37.17	30.836	41.7	67.98	66.996	69.069
				2790	85.305	75.945	86.0948	36.486	32.643	39	68.295	68.004	69.108
				2820	85.83	76.245	87.63	36.82	32.409	41.952	68.25	67.824	71.175
				2850	84.315	77.31	88.2165	35.028	33.007	42.672	68.895	67.548	71.747
				2880	84.465	78.285	88.8203	35.262	32.435	42.416	69.315	67.416	72.384
				2910	84.69	78.735	89.1308	35.964	33.111	41.472	70.245	68.064	72.631
				2940	84.615	78.45	89.3377	35.604	32.916	42.384	70.695	68.904	72.696
				2970	85.785	77.46	89.9243	38.052	33.553	42.336	70.89	68.064	73.606
				3000	86.985	77.49	89.3377	38.7	33.995	43.608	71.4	68.076	74.152
				3030	87.96	77.205	88.1475	38.952	34.593	42.888	71.295	68.304	74.074
				3060	88.755	79.68	88.2338	41.004	35.061	43.968	70.2	68.532	73.45
				3090	88.725	80.715	88.4062	41.148	35.503	42.756	69.495	69.852	73.502
				3120	88.95	81.21	88.8375	42.228	36.218	43.14	69.72	69.336	73.45
				3150	89.265	79.68	89.1308	42.282	35.152	43.032	70.32	68.748	73.58
				3180	88.815	81.135	89.5793	42.678	36.621	44.208	69.945	68.064	74.23
				3210	89.76	81.405	89.4412	42.246	36.803	44.184	70.17	68.112	74.438
				3240	90.78	81.69	89.3722	42.75	37.492	44.388	70.02	68.076	74.347
				3270	91.395	81.015	89.2515	43.344	37.791	44.556	69.915	67.464	74.113
				3300	91.62	82.095	90.0795	43.902	38.012	44.508	69.765	67.224	74.672
				3330	91.545	82.26	91.6665	43.596	39.039	45.648	70.62	67.188	74.685
				3360	91.875	83.055	90.9938	42.66	38.792	46.056	70.425	67.836	75.842
				3390	92.4	83.13	90.6142	42.976	39.429	46.092	70.275	67.548	75.322
				3420	91.995	83.46	91.5113	42.984	39.299	46.164	70.515	68.196	75.478
				3450	91.995	83.295	92.2357	42.886	39.325	45.12	70.065	68.4	75.894
				3480	92.355	82.35	92.184	43.616	39.338	46.2	69.75	68.1	76.388
				3510	92.655	82.92	93.0465	42.984	38.675	46.152	69.915	68.532	76.583
				3540	93.84	83.37	93.219	43.524	38.909	46.308	70.035	68.304	76.687
				3570	93.57	82.59	94.0125	43.506	38.805	46.26	70.425	68.844	77.35
				3600	94.5	83.835	93.1155	44.244	38.09	46.704	70.86	68.868	77.688
				3630	94.59	83.775	92.4772	44.64	37.128	47.352	70.425	69.396	77.077
				3660	94.56	84.21	91.839	44.532	37.622	46.632	71.235	69.312	76.297
				3690	93.855	85.365	91.632	44.352	37.141	45.816	71.235	69.66	76.024
				3720	95.055	85.2	91.2525	43.56	36.634	46.788	70.2	69.48	76.596
				3750	95.13	85.125	89.9243	43.524	36.569	47.256	70.86	69.132	76.947
				3780	95.52	85.425	89.8898	43.884	38.246	46.2	70.77	69.576	77.558
				3810	96.54	85.41	90.2002	44.496	38.532	46.176	71.325	69.612	77.714
				3840	96.825	85.665	90.8558	45.09	38.467	45.552	70.455	70.008	77.064
				3870	96.84	85.8	89.5102	45.306	39.039	45.06	71.49	70.572	77.987
				3900	97.515	85.695	91.0282	45.27	38.987	45.952	70.62	70.248	77.558
				3930	97.57	87.45	91.8167	46.116	37.817	46.2	71.64	71.04	79.092
				3960	98.385	87.915	90.528	45.846	38.519	46.308	71.265	70.98	78.676
				3990	96.915	88.125	89.6483	45.144	39.325	46.368	69.195	71.808	78.975
				4020	98.25	87.405	93.4087	44.1	39.494	46.284	71.25	70.86	77.558
				4050	98.76	87.66	94.2023	44.748	39.832	45.852	72.45	71.28	78.065
				4080	99.18	88.995	94.7715	44.848	39.65	45.396	72.66	70.848	78.247
				4110	98.325	88.44	92.9775	44.496	38.792	43.764	71.145	72.132	79.508
				4140	99.66	88.245	94.5645	44.614	39.897	44.076	72.345	71.256	78.325
				4170	99.6	88.515	94.6335	44.19	39.429	44.808	72.12	71.508	78.26
				4200	99.6	88.32	96.9947	44.892	39.286	44.496	72.315	71.52	77.948

## Sheet: Sup. Fig. 2
			Relative expression of miR-1204 expression
		Supplementary Fig. 2A	aorta	liver	heart	lung	kidney
			1.02278	1.09481	0.966037	0.836536	0.660898									Supplementary Fig. 2D
			1.05154	0.996577	0.998702	0.902459	0.760199
			1.03706	1.0299	0.890384	0.875125	0.799778
			0.994815	1.05542	1.02502	0.830758	0.743549
			0.967612	1.08412	0.959321	0.854114	0.80344
			0.890384	0.960928	0.972459	0.830758	0.738386
			1.04427	1.10005	1.01366	0.923217	0.783377
			1.00173	1.14412	0.93977	0.864453	0.684205
			Relative expression of miR-1204 in plasma
		Supplementary Fig. 2B	NC	NC+AngII					unpaired 2-tailed Student’s t-test
			0.724994	2.40485					NC vs NC+AngII P=0.0071
			0.689833	1.96867
			0.538092	2.52114
			0.834929	2.5367
			1.15731	2.71887
			0.966237	2.21996
			2.28412	0.888749
			1.09222	1.49807
			1.59534	1.10223
			Relative expression of miR-1204 in PBMCs
		Supplementary Fig. 2C	NC	NC+AngII					unpaired 2-tailed Student’s t-test
			1.23863	1.55698					NC vs NC+AngII P=8.63E-05
			1.08579	1.75169
			0.925786	2.04026
			0.767772	2.15659
			0.919391	2.23264
			0.857822	1.44268
			1.06345	1.63439
			1.24725	1.28231
			Systolic blood pressure (mmHg)
		Supplementary Fig. 2F		NC																						repeated-measures ANOVA with Bonferroni’s multiple comparisons test
			-28	122	118.47	132.2	127.4	118	122.4	134.5	121.4	131.5	118.8	120.2	119.4	125.6	124.4	134.2	119.8	124.7	124	136				NC+AngII vs miR-1204+AngII P=0.6987
			0	128.6	123.4	127.6	129.8	127.4	125.3	128.3	126.4	122.8	125.2	126.4	126.9	124.3	126.5	129.6	122.6	124.2	127.4	122.1
			14	119.2	107.1	118.6	120.5	108.3	121.5	116.8	107.5	121.5	105.4	115.3	119.4	117.2	119.3	114.2	117.8	122.6	116.4	117.9
			21	117.4	109.5	106.1	122.1	108.4	117.3	118.2	105.3	116.3	121.6	118.4	116.1	118.2	119.3	121.9	109.4	120.1	113.7	116.2
			28	118.6	113.7	115	109	110.4	118.2	119.5	109.4	119.5	122.9	124.3	119.6	120.4	120.8	124.7	110.5	119.6	123.1	119
				miR-1204
			-28	128.6	114.8	127	122.6	125.4	127.2	116.3	126.3	128.4	114.3	127.4	122.6	125.3	115.3	125.8	124.1	126.2	129.3	128.3
			0	128.2	113.6	126.8	123.2	124.4	121.2	115.8	125.8	129.5	108.4	128.5	123.8	120.4	115.8	126.4	129.5	124.7	121.6	119.5
			14	117.3	117	118.3	117.1	116.5	116.8	117.4	113.6	116.8	114.6	117.7	118.5	117.3	118.4	117.4	118.4	107.6	118.5	118.7
			21	116.1	128.4	120.6	112.2	129.6	120.7	110.4	108.4	120.2	128.3	129.8	116.4	115.8	111.4	127.5	124.3	126.9	124.3	116.5
			28	125.5	118.9	121.1	109.3	114	119.2	113.2	125.1	118.9	112.7	130.6	112.8	121	123.3	123.1	119.6	123.8	121.3	120.4
				NC+AngII
			-28	121	125.8	118.6	118	118.2	126.3	116.7	119.2	126.4	122.5	127.4	116.4	120.4	121.6	117.5	122.9	124.3	121.6	117.4
			0	122.8	125.8	119	117.8	119.4	127.2	114.2	120.5	118.4	124.3	125.3	122.5	124.1	120.2	122.3	115.2	126.8	121.6	121.7
			14	156	152	148	133	138.3	150.6	154.3	130.6	138.4	147.8	152.3	161.2	144.9	152.5	154.2	148.6	160.1	134.6	153.7
			21	170.5	156.7	162.3	155.9	147.6	163.6	161.2	149.3	148.2	158.4	161.6	168.9	159.7	155.1	168.3	157.3	162.8	150.5	155.2
			28	179	163	153	156	147.3	166.2	162.8	151.4	149.2	159.4	166.3	167.1	162.8	159.3	178.1	159	163.4	145.8	158.7
				miR-1204+AngII
			-28	126	124.8	131.8	122.8	129.2	122.6	123.2	130.5	128.2	126.4	131.2	127.9	124.2	120.1	125.6	124.8	129.5	125.3	127.4
			0	122.2	125.2	132.2	124.2	129.8	125.8	126.2	126.4	121.5	122.4	124.8	131.1	132.6	127.5	128.3	123.6	125.6	127.5	128.1
			14	161.5	149.2	145.3	139.7	158.1	157.6	161.4	142.6	149.5	162.5	151.6	153.2	149.6	148.3	153.7	146.9	147.9
			21	174	165	159	158	161	170	172.1	153.2	155.3	169.5	173.2	168.9	159.6	166.1	164.3	159.8	166.3
			28	180	169	150	146	162	169	181.9	150.4	150.2	172.5	180.3	159.3	176.9	158.2	167.4	150.3	169.9
			Relative expression of miR-1204 level
		Supplementary Fig. 2G	miR-ctl	miR-1204 agomir				unpaired 2-tailed Student’s t-test with Welch's correction
			1.15169	3.67157				miR-ctl vs miR-1204 agomir P=1.54E-06
			0.891156	3.5965
			0.955117	2.79159
			1.0026	3.08228
			0.9888	2.41959
			0.96845	2.83818
			1.02367	3.2135
			1.03796	2.9104
			Relative expression of miR-1204 level
		Supplementary Fig. 2H	scr-miR	anti-miR-1204				unpaired 2-tailed Student’s t-test with Welch's correction
			0.877366	0.103038				scr-miR vs anti-miR-1204 P=7.61E-10
			1.05793	0.162809
			1.0727	0.159458
			1.0219	0.121687
			1.15769	0.127737
			0.946878	0.105935
			0.980269	0.114328
			0.914624	0.217826

## Sheet: Sup. Fig. 4
		Supplementary Fig. 4F	Young normal	Elder normal	Young patient	Elder patient		Welch's ANOVA followed by Dunn’s multiple comparisons
			1.04213	1.28274	12.9154	20.9168		Young normal vs Young patient P=8.82E-08
			0.795782	1.26484	11.5789	19.767		Elder normal vs Elder patient P=6.04E-09
			0.752749	1.50812	11.3169	21.6365		Young patient vs Elder patient P=3.03E-09
			1.08446	1.42004	10.2426	20.9644
			1.28274	1.32189	10.8766	21.9513
			1.04213	1.28274	11.428	23.4383
					10.2426	22.5557
						23.906
		Supplementary Fig. 4G	Young normal	Elder normal	Young patient	Elder patient		Welch's ANOVA followed by Dunn’s multiple comparisons
			1.03408	0.916586	4.58832	8.45635		Young normal vs Young patient P=0.0003
			0.945062	1.80254	2.62437	9.04368		Elder normal vs Elder patient P=0.0016
			1.48936	1.61414	2.98975	5.02531		Young patient vs Elder patient P=0.0104
			0.817206	1.45178	3.20804	3.83656
			0.907574	1.13306	3.0037	8.44944
			0.806718	1.90408	2.64542	5.28654
					3.00943	10.671
						6.09741
		Supplementary Fig. 4H	Young normal	Elder normal	Young patient	Elder patient		Welch's ANOVA followed by Dunn’s multiple comparisons
			0.94745	0.730527	0.186887	0.152914		Young normal vs Elder normal P=0.0006
			1.02969	0.694432	0.25944	0.160873		Young normal vs Young patient P<1E-15
			1.02402	0.6312	0.258527	0.127049		Elder normal vs Elder patient P=0.0002
			0.951325	0.826233	0.186446	0.162553		Young patient vs Elder patient P=0.0023
			1.04417	0.605648	0.26561	0.142141
			1.00334	0.572849	0.238894	0.150826
					0.294561	0.155512
						0.112069
		Supplementary Fig. 4I	Young normal	Elder normal	Young patient	Elder patient		one-way ANOVA followed by Tukey’s multiple comparisons
			1.05075	0.94962	0.40797	0.255552		Young normal vs Young patient P=4.93E-11
			0.977097	0.836671	0.582802	0.0981509		Elder normal vs Elder patient P=1.24E-13
			0.936368	0.856249	0.475233	0.115467		Young patient vs Elder patient P=4.41E-08
			1.02177	0.671782	0.520271	0.213014
			1.08213	0.790169	0.459251	0.203447
			0.931889	0.850193	0.50613	0.12278
					0.55999	0.126725
						0.277994
		Supplementary Fig. 4J	Young normal	Elder normal	Young patient	Elder patient		Welch's ANOVA followed by Dunn’s multiple comparisons
			1.05272	1.02526	0.330312	0.0594512		Young normal vs Young patient P=0.0004
			0.763617	0.746715	0.319889	0.122955		Elder normal vs Elder patient P=4.29E-05
			0.870766	0.779916	0.253141	0.0222239		Young patient vs Elder patient P=8E-05
			0.924591	0.725208	0.279633	0.0800347
			1.23215	0.7111	0.186045	0.0734682
			1.15616	0.883715	0.334677	0.153223
					0.238076	0.112673
						0.0961067

## Sheet: Sup. Fig. 5
			Relative MYLK mRNA level
		Supplementary Fig. 5A	NC	10	20	30	50	100
			0.947151	9.45886	21.1365	64.5196	152.394	391.174
			1.07301	10.1378	22.6536	67.7274	159.971	252.767
			1.01513	10.2083	24.9621	68.1984	173.846	270.909
			1.05824	9.86054	21.8819	65.8753	163.332	354.998
			0.960373	9.39353	22.1874	61.4639	164.468	375.239
			0.953739	10.4953	21.7308	70.1158	158.866	345.29
		Supplementary Fig. 5B

[truncated: 6 more sheets: Sup. Fig. 6, Sup. Fig. 7, Sup. Fig. 8, Sup. Fig. 9, Sup. Table. 2, Sup. Table. 3]
